# Supplementary material for: Body Mass Index Changes from Before to 3 Years After the COVID-19 Lockdown: A Retrospective Longitudinal Study in a Single Elementary School
Source: Children (Basel). 2025 Aug 30;12(9):1157. doi: 10.3390/children12091157 (PMC12468548; doi:10.3390/children12091157)
Supplement: Supplementary file 1 [file children-12-01157-s001.zip]

Archive with 1 entries (1 files):
- children-3651413-supplementary.pdf
